# Supplementary material for: SRSF1 suppresses selection of intron-distal 5′ splice site of DOK7 intron 4 to generate functional full-length Dok-7 protein
Source: Sci Rep. 2017 Sep 5;7:10446. doi: 10.1038/s41598-017-11036-z (PMC5585400; doi:10.1038/s41598-017-11036-z)
Supplement: Supplementary file 2 — Dataset 1 [file 41598_2017_11036_MOESM2_ESM.xls]

## Sheet: Supplementary data.txt
Supplementary data S1. Intron-distal 5’ SSs suppressed by SRSF1 with the highest SRSF1-CLIP tag coverage immediately upstream to the intron-distal 5' SS (section 4 in Supplmentary Fig. 4a)
ΔPSI indicates the difference in percent-spliced-in of the intron-distal 5’ SS between control and SRSF1-knocked down cells.
SRSF1 motifs were detected using ESEfinder release 3.0 with a threshold of 1.956 (Nucleic Acid Research, 2003, 31: 3568-3571).
Chr	Position of intron-distal 5' SS	Position of intron-proximal 5' SS	Strand	Gene name	Δ PSI	Bayes factor	Distance between the two alternative 5' SSs	Number of SRSF1 motifs within 50 nt upstream to the intron-distal 5' SS according to ESEfinder	Coverage of SRSF1-CLIP tags in the indicated section (Supplementary Fig. 4a)
Nucleotide coordinates are according to GRCh37/hg19									Section 1	Section 2	Section 3	Section 4	Section 5	Section 6	Section 7	Section 8
chr1	1558863	1559060	+	MIB2	-0.51	7.83266e+08	197	4	0	0	0	25	1	0	0	0
chr1	17313300	17312958	-	ATP13A2	-0.22	17.13	342	5	0	0	0	18	0	5	0	0
chr1	21113142	21112746	-	HP1BP3	-0.38	1000000000000	396	3	0	0	0	38	0	1	0	1
chr1	28157403	28157878	+	PPP1R8	-0.22	903621	475	2	0	66	66	72	0	1	0	5
chr1	33116924	33117317	+	RBBP4	-0.31	1000000000000	393	3	0	22	129	175	0	0	0	0
chr1	44442052	44442332	+	ATP6V0B	-0.49	2.33974e+06	280	2	0	0	0	9	0	0	0	5
chr1	46034672	46034679	+	AKR1A1	-0.43	1000000000000	7	0	0	0	0	136	0	0	0	0
chr1	76255042	76255743	+	RABGGTB,SNORD45B	-0.6	1000000000000	701	2	6	232	0	4395	0	0	55	1
chr1	85156054	85155837	-	SSX2IP	-0.44	10.06	217	4	0	0	0	60	0	0	0	0
chr1	93297675	93297809	+	RPL5	-0.25	1000000000000	134	4	0	51	74	135	0	0	0	0
chr1	115323070	115322731	-	SIKE1	-0.27	4.0847e+07	339	2	0	0	0	148	0	0	0	0
chr1	144614994	144614999	+	NBPF8	-0.22	27.8	5	0	0	680	76	3194	0	0	0	0
chr1	153924494	153923736	-	CRTC2	-0.23	1000000000000	758	4	318	382	90	441	0	4	0	0
chr1	154241431	154241889	+	UBAP2L	-0.32	1000000000000	458	3	0	0	0	452	0	2	0	0
chr1	155108853	155109428	+	RP11-540D14.6,SLC50A1	-0.59	1000000000000	575	3	74	80	63	288	0	0	0	0
chr1	155231877	155231448	-	SCAMP3	-0.3	1000000000000	429	2	0	0	0	748	0	0	0	1
chr1	155278757	155279997	+	FDPS	-0.44	1000000000000	1240	1	0	0	0	64	0	33	0	0
chr1	155658450	155657862	-	YY1AP1	-0.57	17.56	588	5	0	0	0	10	0	0	2	0
chr1	161088016	161088030	+	NIT1	-0.53	79.3	14	3	0	0	77	194	0	0	0	0
chr1	165737996	165737719	-	TMCO1	-0.36	1000000000000	277	1	0	22	105	277	71	0	0	0
chr1	180165735	180166026	+	QSOX1	-0.38	1000000000000	291	5	306	0	215	338	0	0	0	0
chr1	201965392	201965538	+	RNPEP	-0.22	1000000000000	146	1	0	50	0	198	0	0	0	0
chr1	201979835	201979949	+	ELF3	-0.42	1000000000000	114	5	0	0	15	78	0	0	0	0
chr1	203830872	203831351	+	SNRPE	-0.4	1000000000000	479	3	0	0	0	1130	0	0	0	0
chr1	220263028	220262986	-	BPNT1	-0.3	5.34231e+07	42	3	0	0	0	15	0	0	0	0
chr1	226497327	226496810	-	LIN9,PARP1	-0.36	213.24	517	4	0	0	0	129	0	0	0	0
chr1	228296656	228296138	-	MRPL55	-0.51	1000000000000	518	2	0	0	0	347	0	0	0	0
chr1	235491251	235491084	-	ARID4B	-0.43	3.74892e+09	167	2	0	0	0	3	0	0	0	0
chr1	243349561	243349081	-	CEP170	-0.28	181.3	480	1	6	16	0	75	0	0	0	1
chr10	28822512	28822550	+	WAC	-0.23	14.7	38	5	26	12	219	516	0	0	0	0
chr10	51371133	51370854	-	RP11-592B15.3,RP11-592B15.4	-0.27	11.43	279	1	0	0	0	2	0	0	0	0
chr10	58118670	58118566	-	ZWINT	-0.21	40.67	104	2	0	0	0	12	0	0	0	0
chr10	70091974	70091993	+	HNRNPH3	-0.28	1000000000000	19	5	0	0	576	771	0	0	1	0
chr10	71906289	71905177	-	TYSND1	-0.22	1276.61	1112	3	0	0	0	10	0	0	0	0
chr10	73975965	73975540	-	ASCC1	-0.46	1000000000000	425	0	0	57	69	243	0	0	0	0
chr10	96305665	96305710	+	HELLS	-0.2	23.01	45	3	18	0	0	57	1	0	0	0
chr10	101492167	101492318	+	CUTC	-0.2	7915.32	151	1	22	0	0	57	2	0	0	0
chr10	122611040	122611104	+	WDR11	-0.32	36.51	64	4	0	0	4	102	0	0	0	0
chr10	133754199	133754346	+	PPP2R2D	-0.55	1000000000000	147	2	0	0	6	32	0	0	0	0
chr10	135207837	135208297	+	MTG1,MTG1	-0.29	1000000000000	460	3	0	0	0	20	0	0	0	0
chr11	207303	207007	-	BET1L	-0.41	8.1238e+09	296	4	0	0	50	77	3	0	0	0
chr11	6239830	6239788	-	FAM160A2	-0.25	115978	42	4	0	0	11	59	0	0	0	0
chr11	8705629	8706440	+	SNORA3	-0.53	1000000000000	811	1	790	1760	125	3944	0	0	15	508
chr11	14521288	14521149	-	COPB1,RP11-140L24.4	-0.33	2390.28	139	2	0	0	0	2074	0	0	0	0
chr11	14541451	14541419	-	PSMA1,RP11-140L24.4	-0.47	1000000000000	32	3	13	14	5	80	0	0	0	1
chr11	14541843	14541419	-	PSMA1,RP11-140L24.4	-0.4	1000000000000	424	1	0	22	12	32	0	0	2	1
chr11	33795940	33793379	-	FBXO3	-0.53	1000000000000	2561	0	38	0	0	866	0	0	0	0
chr11	47447756	47447668	-	PSMC3	-0.4	1000000000000	88	4	0	0	0	36	1	0	0	0
chr11	47600380	47600093	-	KBTBD4	-0.21	352.35	287	3	0	0	0	6	4	0	0	0
chr11	47754089	47753669	-	FNBP4	-0.27	3.33747e+09	420	1	0	42	60	93	0	0	0	0
chr11	57103204	57102542	-	SSRP1	-0.26	1000000000000	662	4	18	0	117	145	0	0	0	0
chr11	61197313	61196922	-	CPSF7	-0.21	29.06	391	6	0	0	20	104	0	0	0	0
chr11	61197359	61196922	-	CPSF7	-0.28	441583	437	2	0	0	0	20	0	0	0	0
chr11	61197386	61197107	-	CPSF7	-0.26	1000000000000	279	1	0	0	0	18	4	0	1	0
chr11	61583899	61584169	+	FADS2	-0.22	664.73	270	3	0	18	0	206	0	0	3	0
chr11	62556899	62557152	+	TMEM179B	-0.25	1000000000000	253	3	40	39	0	843	0	0	0	26
chr11	65429650	65429408	-	RELA	-0.36	5.71556e+06	242	0	0	0	0	134	0	0	0	7
chr11	65769511	65769381	-	EIF1AD	-0.44	1.48468e+08	130	4	5	14	0	96	0	0	0	0
chr11	69489958	69489319	-	ORAOV1	-0.48	1000000000000	639	2	19	0	46	108	0	0	0	0
chr11	74303977	74304083	+	POLD3	-0.41	45.13	106	3	0	0	3	51	0	0	0	0
chr11	75112778	75113491	+	RPS3	-0.21	1000000000000	713	3	0	0	172	326	81	0	0	0
chr11	111896349	111896476	+	DLAT	-0.36	1000000000000	127	5	0	76	16	254	0	0	0	0
chr11	129939910	129939933	+	APLP2	-0.39	50.01	23	5	0	0	0	55	6	0	0	0
chr12	6494546	6495329	+	LTBR	-0.34	1000000000000	783	2	0	0	56	270	0	0	0	0
chr12	6677373	6677305	-	NOP2	-0.32	1000000000000	68	4	0	0	0	643	0	0	0	0
chr12	7342347	7342577	+	PEX5	-0.32	1000000000000	230	2	0	65	25	100	0	0	0	0
chr12	7342347	7342813	+	PEX5	-0.47	1000000000000	466	2	0	0	0	76	0	0	0	0
chr12	10865810	10862507	-	CSDA	-0.54	1000000000000	3303	2	0	0	0	276	0	0	0	0
chr12	27486037	27486070	+	ARNTL2	-0.47	1000000000000	33	4	0	0	0	36	0	0	0	0
chr12	48187152	48186321	-	HDAC7	-0.64	1000000000000	831	1	0	8	44	1363	0	0	0	0
chr12	49398747	49398290	-	PRKAG1	-0.41	1000000000000	457	0	0	0	0	1682	0	0	0	0
chr12	51632705	51632793	+	DAZAP2	-0.25	1000000000000	88	2	0	0	18	2746	0	0	0	0
chr12	51634246	51634901	+	DAZAP2	-0.32	1000000000000	655	3	0	415	327	738	0	4	0	0
chr12	52463856	52464027	+	C12orf44	-0.23	4.31525e+08	171	0	0	0	0	180	0	0	0	0
chr12	56552496	56553515	+	MYL6,RP11-603J24.18	-0.49	1000000000000	1019	4	44	64	2	638	4	0	1	0
chr12	56553407	56553515	+	MYL6,RP11-603J24.18	-0.46	1000000000000	108	2	0	0	21	28	0	2	0	4
chr12	57119047	57118746	-	NACA	-0.25	1000000000000	301	2	0	0	0	207	0	0	0	0
chr12	57625697	57625701	+	SHMT2	-0.26	1000000000000	4	4	0	78	9	512	0	0	0	0
chr12	88437493	88439557	+	C12orf29	-0.44	1000000000000	2064	2	0	0	59	97	0	0	0	0
chr12	104680888	104681125	+	TXNRD1	-0.52	1000000000000	237	3	0	0	0	1736	0	0	0	0
chr12	110433978	110433904	-	GIT2	-0.47	1000000000000	74	8	0	0	20	21	7	0	0	0
chr12	115118684	115117718	-	TBX3	-0.29	6.65254e+08	966	2	0	6	205	323	0	0	0	0
chr12	123647561	123646662	-	MPHOSPH9	-0.23	284452	899	1	0	0	0	120	0	0	0	0
chr12	125399133	125398916	-	UBC	-0.27	1000000000000	217	1	0	0	30	182	0	0	0	0
chr12	131357163	131357175	+	RAN	-0.2	10.72	12	2	30	0	10	59	0	0	0	0
chr12	133405389	133404913	-	GOLGA3,POLE,RP11-46H11.10	-0.37	1000000000000	476	11	0	0	0	54	1	0	0	0
chr14	20923554	20923588	+	APEX1	-0.29	1000000000000	34	1	0	21	297	415	0	0	0	1
chr14	21699156	21699117	-	HNRNPC	-0.32	1000000000000	39	5	0	0	0	215	0	0	0	0
chr14	21945724	21945752	+	TOX4	-0.22	23.22	28	5	0	0	2	64	0	0	0	0
chr14	23503893	23503685	-	PSMB5	-0.3	1000000000000	208	2	18	0	112	586	0	0	0	2
chr14	24605511	24605551	+	PSME1	-0.34	1000000000000	40	4	0	0	0	20	0	0	0	1
chr14	24682230	24681757	-	AL136419.6,CHMP4A,RP11-468E2.1,TM9SF1	-0.43	1000000000000	473	2	95	0	0	105	0	0	0	0
chr14	35761759	35761807	+	KIAA0391,PSMA6	-0.25	1000000000000	48	2	0	0	369	4186	0	0	0	0
chr14	39583600	39583671	+	GEMIN2	-0.47	99.8	71	3	0	0	0	13	0	0	0	0
chr14	69865168	69866183	+	SLC39A9	-0.35	848.63	1015	1	0	56	11	108	0	0	0	0
chr14	74036101	74036588	+	ACOT2	-0.45	1000000000000	487	5	0	0	0	119	0	0	1	2
chr14	90446977	90447024	+	TDP1	-0.47	1000000000000	47	5	0	0	83	377	0	0	0	0
chr15	50716712	50716852	+	USP8	-0.44	113.95	140	3	0	0	0	9	1	0	0	6
chr15	64983633	64982922	-	RP11-330L19.4,RP11-330L19.5	-0.71	1000000000000	711	1	35	65	74	152	0	0	0	0
chr15	66789980	66789828	-	SNAPC5	-0.26	197379	152	5	18	0	0	68	3	0	0	0
chr15	75194291	75192850	-	FAM219B	-0.27	51693.6	1441	2	0	21	0	146	1	0	0	0
chr15	75630475	75630480	+	COMMD4	-0.32	4.67284e+11	5	1	0	0	0	12	0	0	2	0
chr15	78832882	78833293	+	PSMA4	-0.44	1000000000000	411	1	0	0	0	3796	0	0	0	0
chr15	78832882	78834114	+	PSMA4	-0.49	1000000000000	1232	1	0	0	0	241	0	0	0	0
chr15	78834562	78834988	+	PSMA4	-0.56	27.98	426	2	0	0	0	241	0	0	0	0
chr15	79165400	79165461	+	MORF4L1	-0.64	667.67	61	5	27	0	79	112	0	0	0	0
chr15	83207057	83206673	-	RPS17L	-0.38	1000000000000	384	2	0	0	167	473	0	0	0	0
chr15	89790958	89790963	+	FANCI	-0.28	58.48	5	2	0	0	164	210	0	18	0	0
chr16	686094	684889	-	C16orf13	-0.54	1000000000000	1205	3	0	19	0	74	0	0	0	0
chr16	1359273	1360255	+	UBE2I	-0.48	1000000000000	982	2	0	0	45	119	4	0	0	0
chr16	1359775	1360255	+	UBE2I	-0.54	1000000000000	480	4	0	0	60	89	0	2	0	0
chr16	1820890	1820882	-	NME3	-0.24	1000000000000	8	5	40	0	0	77	0	0	4	6
chr16	2011613	2011638	+	NDUFB10	-0.31	777090	25	2	30	88	220	539	2	7	0	5
chr16	3019445	3019842	+	PAQR4	-0.29	81.58	397	5	0	0	0	276	0	0	0	0
chr16	5147645	5147281	-	FAM86A	-0.32	1000000000000	364	2	0	0	0	8	0	0	0	0
chr16	8733020	8733534	+	METTL22	-0.54	18.47	514	3	0	0	0	78	0	0	0	0
chr16	23507035	23507010	-	GGA2	-0.41	11.26	25	1	0	0	0	30	0	0	0	0
chr16	28621252	28620380	-	SULT1A1	-0.38	284029	872	7	0	0	21	33	0	0	0	0
chr16	28847444	28847807	+	ATXN2L	-0.21	4.04838e+09	363	2	78	126	0	11877	0	0	0	0
chr16	29819150	29819207	+	MAZ	-0.6	1000000000000	57	3	682	277	60	2480	0	0	0	0
chr16	30582755	30582546	-	ZNF688	-0.35	14.97	209	4	0	0	0	54	0	0	0	0
chr16	30939821	30939952	+	FBXL19	-0.23	1492.46	131	3	0	0	0	7	2	0	0	0
chr16	47698887	47699944	+	PHKB	-0.31	542356	1057	1	0	0	0	111	0	0	0	0
chr16	57220342	57220963	+	RSPRY1	-0.22	27.44	621	4	0	0	4	38	0	1	0	0
chr16	57220355	57220963	+	RSPRY1	-0.22	566.53	608	3	0	0	18	24	0	0	0	0
chr16	66766242	66764818	-	DYNC1LI2	-0.68	1000000000000	1424	1	0	0	0	2677	0	0	0	0
chr16	67312694	67313693	+	PLEKHG4	-0.47	3.60997e+06	999	4	19	0	0	45	0	0	0	0
chr16	67969323	67969199	-	CTC-479C5.12,PSMB10	-0.22	25117.6	124	4	40	17	29	263	0	0	0	0
chr16	70255157	70255153	-	RP11-296I10.6	-0.29	28314.2	4	2	0	0	19	68	0	0	0	0
chr16	71496113	71495562	-	AC010547.9,ZNF23	-0.67	25.56	551	2	0	0	0	5	0	0	0	0
chr16	89628800	89628854	+	RPL13	-0.32	1000000000000	54	7	0	0	550	1286	3	0	0	0
chr17	5329620	5331532	+	AC004148.1,RPAIN	-0.46	1000000000000	1912	0	0	0	0	4194	0	0	0	0
chr17	5389741	5390005	+	MIS12	-0.23	15.83	264	3	0	0	0	44	0	0	0	0
chr17	6916077	6916836	+	C17orf49,RNASEK	-0.41	1000000000000	759	0	18	0	94	111	0	3	0	1
chr17	6918476	6919195	+	C17orf49,C17orf49	-0.21	2.29517e+07	719	2	0	0	0	44	0	0	0	0
chr17	7147508	7147421	-	CTD-2545G14.7,CTDNEP1	-0.47	1000000000000	87	2	0	0	0	229	1	0	18	9
chr17	8110636	8110058	-	AURKB	-0.37	1000000000000	578	1	0	0	0	114	0	0	0	0
chr17	8286475	8286180	-	RPL26	-0.28	1000000000000	295	3	0	0	0	33	3	0	0	0
chr17	27000529	27000637	+	SUPT6H	-0.33	1000000000000	108	2	0	0	0	72	0	0	0	0
chr17	27043921	27043011	-	RAB34	-0.25	70.54	910	5	0	57	51	144	0	0	0	0
chr17	34891441	34891450	+	PIGW	-0.21	24.05	9	3	0	0	0	14	0	0	0	0
chr17	41150849	41152120	+	RPL27	-0.5	1000000000000	1271	2	60	294	526	914	0	0	4	2
chr17	42148552	42148611	+	G6PC3	-0.37	5872.87	59	1	88	779	250	915	0	0	0	0
chr17	45656878	45660216	+	NPEPPS	-0.48	1000000000000	3338	2	60	12	120	488	0	0	0	0
chr17	46125911	46126011	+	NFE2L1	-0.31	1000000000000	100	3	0	0	0	57	0	0	0	0
chr17	46970819	46972260	+	ATP5G1	-0.36	1000000000000	1441	3	0	0	72	203	0	0	0	0
chr17	48151645	48151657	+	ITGA3	-0.2	5365.62	12	2	0	0	0	32	0	4	0	3
chr17	48561907	48562004	+	RSAD1	-0.42	1297.01	97	4	132	54	0	198	0	0	0	0
chr17	49243859	49243925	+	NME1-NME2,NME2	-0.35	1000000000000	66	3	0	0	114	8217	1	0	0	0
chr17	55944718	55944602	-	CUEDC1	-0.27	18.88	116	2	0	0	0	18	0	0	0	0
chr17	57289172	57289392	+	SMG8	-0.43	1000000000000	220	0	0	0	0	50	0	0	0	0
chr17	61805718	61805694	-	STRADA	-0.58	11.01	24	3	0	0	120	240	0	0	0	0
chr17	61904875	61905284	+	PSMC5	-0.22	1000000000000	409	5	0	0	0	84	0	0	0	0
chr17	73230884	73230890	+	NUP85	-0.34	1000000000000	6	1	0	0	63	67	0	0	2	0
chr17	73285435	73285170	-	SLC25A19	-0.53	24.39	265	6	0	0	0	15	0	0	0	0
chr17	73840302	73839744	-	UNC13D	-0.43	1000000000000	558	5	0	0	0	172	0	0	0	0
chr17	73975046	73974872	-	ACOX1	-0.3	69.5	174	4	0	0	119	321	0	0	0	0
chr17	74553940	74555126	+	AC090699.1,SNORD1C	-0.64	1000000000000	1186	3	0	0	95	126	5	0	0	0
chr17	74722962	74723440	+	METTL23	-0.35	1000000000000	478	2	0	0	0	30	0	0	4	0
chr17	78120880	78120860	-	EIF4A3	-0.71	1000000000000	20	7	0	0	2	52	1	0	0	1
chr17	79936216	79936681	+	ASPSCR1	-0.43	77.67	465	1	0	0	42	51	0	0	0	0
chr17	80194108	80194749	+	SLC16A3	-0.2	1000000000000	641	1	0	320	140	471	0	0	0	0
chr18	712504	712360	-	ENOSF1	-0.66	1000000000000	144	4	0	21	22	34	0	0	0	0
chr18	9102796	9103432	+	NDUFV2	-0.25	1000000000000	636	6	11	16	30	76	0	0	0	0
chr18	47018828	47018628	-	RPL17	-0.36	1000000000000	200	2	0	0	0	143	19	0	1	0
chr18	55283049	55282873	-	NARS	-0.31	1000000000000	176	1	0	0	0	196	0	0	31	0
chr19	1095258	1093903	-	POLR2E	-0.32	1000000000000	1355	4	0	0	155	694	4	0	0	0
chr19	1105809	1106266	+	GPX4	-0.25	1000000000000	457	1	0	0	28	136	0	0	0	0
chr19	1879920	1878663	-	FAM108A1	-0.25	1000000000000	1257	2	0	0	0	102	0	0	3	0
chr19	5791055	5790830	-	DUS3L	-0.45	1000000000000	225	6	0	0	0	36	0	0	0	0
chr19	9938661	9938741	+	UBL5	-0.25	1000000000000	80	3	0	0	0	186	0	0	0	0
chr19	18699888	18700494	+	C19orf60	-0.24	44.54	606	3	0	0	0	3	0	0	0	0
chr19	35645713	35645773	+	FXYD5	-0.26	49503.3	60	2	0	0	15	150	0	0	0	0
chr19	35657229	35657332	+	FXYD5	-0.42	1000000000000	103	4	0	0	19	30	0	0	0	0
chr19	36037488	36037932	+	TMEM147	-0.36	36567984	444	1	0	0	107	10286	0	0	0	2
chr19	41305683	41305712	+	EGLN2	-0.29	345.87	29	3	0	0	0	68	0	0	0	4
chr19	42365282	42365295	+	RPS19	-0.22	1000000000000	13	3	30	6	197	615	4	0	0	0
chr19	45582538	45582636	+	GEMIN7	-0.38	1000000000000	98	8	0	0	0	38	0	0	0	0
chr19	48830819	48830922	+	EMP3	-0.42	1000000000000	103	0	0	0	0	44	0	0	0	0
chr19	49122398	49121048	-	RPL18	-0.55	1000000000000	1350	4	57	0	72	1195	0	0	0	0
chr19	49458220	49458857	+	BAX	-0.43	1000000000000	637	4	0	0	0	21	3	0	0	0
chr19	49999729	49999755	+	RPS11	-0.45	1000000000000	26	5	0	0	8	219	0	0	0	0
chr19	50165205	50164707	-	IRF3	-0.36	1000000000000	498	0	4	0	0	57	0	0	0	0
chr19	50167931	50167810	-	IRF3	-0.24	40411.7	121	7	0	0	0	42	0	0	0	0
chr19	52693428	52693548	+	PPP2R1A	-0.26	1000000000000	120	3	0	0	0	96	0	0	0	0
chr19	58002966	58003580	+	ZNF419	-0.36	2.75604e+07	614	0	38	0	102	132	0	0	0	0
chr19	59066355	59066144	-	CHMP2A	-0.2	147.9	211	3	0	9	16	114	0	0	0	4
chr2	65299704	65301313	+	CEP68	-0.3	3.69597e+08	1609	3	0	0	72	141	0	0	0	0
chr2	99797294	99797170	-	MITD1	-0.25	47.97	124	2	39	28	43	162	0	0	0	0
chr2	132285794	132286201	+	CCDC74A	-0.56	6.3256e+07	407	1	0	0	0	23	0	0	0	0
chr2	170430179	170429506	-	FASTKD1	-0.4	1000000000000	673	3	14	0	67	219	1	1	0	0
chr2	170441001	170441410	+	PPIG	-0.38	40.29	409	5	0	24	12	46	0	0	0	0
chr2	170681378	170681292	-	METTL5	-0.43	6.18501e+09	86	5	18	0	0	242	2	0	2	0
chr2	172544384	172544514	+	DYNC1I2	-0.32	1000000000000	130	3	0	0	0	150	0	0	0	0
chr2	175260546	175261022	+	SCRN3	-0.34	30363.1	476	1	0	0	0	88	2	0	0	0
chr2	178077534	178077600	+	HNRNPA3	-0.38	1000000000000	66	0	0	0	0	90	8	0	3	0
chr2	182757388	182758473	+	SSFA2	-0.6	1000000000000	1085	5	0	0	47	102	0	3	0	0
chr2	198285152	198283620	-	SF3B1	-0.29	1000000000000	1532	3	0	9	9	29	0	0	0	0
chr2	233415455	233415929	+	EIF4E2	-0.22	1000000000000	474	3	36	66	0	209	0	0	0	0
chr2	241500453	241500148	-	ANKMY1	-0.4	42.98	305	4	0	0	0	6	0	1	0	1
chr2	242169568	242169484	-	HDLBP	-0.46	1000000000000	84	3	0	0	0	3326	0	0	0	0
chr2	242438054	242437650	-	STK25	-0.29	1000000000000	404	4	0	0	0	2	0	0	0	0
chr20	3172411	3171836	-	DDRGK1	-0.41	1000000000000	575	1	0	0	0	193	0	0	0	0
chr20	3869552	3870376	+	PANK2	-0.34	1000000000000	824	3	0	0	0	19	0	0	0	2
chr20	33872184	33871979	-	EIF6	-0.23	37.8	205	2	56	0	349	1311	0	0	11	0
chr20	34252724	34252281	-	CPNE1,NFS1,RBM12	-0.41	1000000000000	443	6	0	12	18	58	0	0	0	0
chr20	34287232	34286967	-	-	-0.47	75396	265	3	0	0	0	120	0	0	0	0
chr20	54970778	54970816	+	CSTF1	-0.21	15.02	38	1	19	0	0	72	0	0	0	0
chr20	57226471	57226588	+	STX16,STX16-NPEPL1	-0.23	26.82	117	5	0	0	0	175	0	0	0	0
chr21	38878527	38878658	+	DYRK1A	-0.32	1000000000000	131	3	24	60	68	154	0	0	0	0
chr22	21344815	21345259	+	LZTR1	-0.5	1000000000000	444	1	0	0	0	60	0	0	0	0
chr22	24985789	24984647	-	FAM211B	-0.42	23.45	1142	3	0	20	14	24	0	0	0	0
chr22	29949660	29949437	-	THOC5	-0.54	1000000000000	223	3	0	0	0	64	0	0	0	0
chr22	31367597	31368159	+	MTMR3,TUG1	-0.26	579.84	562	4	0	18	629	754	0	0	0	3
chr22	38245490	38246071	+	EIF3L	-0.21	1000000000000	581	2	0	0	0	186	1	0	0	0
chr3	9437190	9435859	-	RP11-58B17.1	-0.28	1000000000000	1331	1	0	0	0	25	0	0	0	0
chr3	9438232	9435859	-	RP11-58B17.1	-0.63	1000000000000	2373	5	0	0	0	24	0	0	0	0
chr3	9834245	9834809	+	ARPC4,ARPC4-TTLL3	-0.38	1000000000000	564	1	23	93	95	96	0	1	4	0
chr3	10068158	10068311	+	FANCD2	-0.24	55.37	153	2	3	17	0	395	0	0	0	0
chr3	10362734	10362193	-	SEC13	-0.22	1000000000000	541	3	0	0	0	120	0	0	0	0
chr3	20216497	20215741	-	SGOL1	-0.38	61.89	756	3	0	0	0	1700	0	0	0	0
chr3	31674640	31674677	+	STT3B	-0.4	1000000000000	37	1	265	998	184	1002	0	0	0	0
chr3	37035155	37035382	+	MLH1	-0.26	1000000000000	227	2	0	0	0	389	0	0	0	0
chr3	37217551	37217309	-	LRRFIP2	-0.48	1000000000000	242	4	0	0	0	18	1	0	0	0
chr3	38168001	38167653	-	ACAA1	-0.27	15.98	348	2	0	0	0	66	0	0	0	0
chr3	40498855	40499239	+	RPL14	-0.23	1000000000000	384	2	0	0	0	42	0	0	0	0
chr3	42661201	42661536	+	NKTR	-0.58	2.5269e+08	335	1	148	0	0	176	0	0	0	0
chr3	48962273	48962405	+	ARIH2	-0.21	1000000000000	132	2	0	0	0	66	0	0	0	0
chr3	49070553	49070332	-	QRICH1	-0.4	1000000000000	221	2	18	0	0	139	0	0	0	0
chr3	49131570	49131327	-	QRICH1	-0.25	69.3	243	0	0	0	0	28	0	0	0	0
chr3	49135625	49135425	-	QARS	-0.44	1000000000000	200	2	0	0	66	512	0	0	0	0
chr3	49507708	49508007	+	DAG1	-0.26	1000000000000	299	4	0	0	0	11	0	0	4	0
chr3	52570790	52570923	+	C3orf78	-0.24	1000000000000	133	2	0	4	17	97	0	0	0	0
chr3	100428276	100428666	+	TFG	-0.52	1000000000000	390	2	0	0	0	546	0	0	3	0
chr3	128997749	128998047	+	C3orf37	-0.26	1000000000000	298	6	54	0	35	96	0	0	0	0
chr3	139108390	139108311	-	COPB2	-0.33	1000000000000	79	3	0	0	6	56	0	0	0	1
chr3	160117538	160118754	+	SMC4	-0.43	1000000000000	1216	2	0	0	0	48	0	0	3	0
chr3	160939198	160939513	+	NMD3	-0.37	1000000000000	315	0	0	0	0	22	0	0	0	0
chr3	170075552	170075645	+	-	-0.33	1.0524e+11	93	9	24	0	0	92	0	0	0	0
chr3	184081354	184081363	+	EIF2B5,POLR2H	-0.27	1000000000000	9	3	0	0	0	100	0	0	0	0
chr3	195410737	195413490	+	MUC20,SDHAP2	-0.63	1000000000000	2753	5	0	0	118	306	0	0	1	0
chr3	195412811	195413490	+	MUC20,SDHAP2	-0.61	1000000000000	679	3	0	0	0	40	0	0	0	0
chr3	195435140	195435385	+	AC069513.3,MUC20	-0.53	50.34	245	6	0	0	0	154	0	0	0	0
chr3	197677093	197677171	+	RPL35A	-0.25	1000000000000	78	2	0	0	0	256	4	0	0	0
chr4	493088	493837	+	PIGG	-0.32	60.03	749	4	25	36	4	72	0	0	0	0
chr4	6695640	6695798	+	S100P	-0.42	1000000000000	158	4	0	0	0	21	0	0	0	0
chr4	26431676	26432145	+	-	-0.33	1000000000000	469	0	0	0	0	100	0	0	0	0
chr4	39459217	39458026	-	RPL9	-0.42	1000000000000	1191	1	0	88	0	337	0	0	0	0
chr4	48834700	48834779	+	OCIAD1	-0.2	1.75363e+11	79	2	0	0	0	45	0	0	0	0
chr4	83276457	83276048	-	HNRNPD	-0.24	1000000000000	409	1	0	0	0	807	0	0	0	0
chr4	152020867	152020953	+	RPS3A	-0.27	1000000000000	86	1	0	0	19	56	0	0	0	0
chr5	304337	306870	+	AHRR,PDCD6	-0.46	1000000000000	2533	3	0	0	0	2780	0	0	0	0
chr5	892624	892202	-	-	-0.28	1000000000000	422	8	39	15	0	44	0	0	0	0
chr5	68463111	68463313	+	CCNB1	-0.35	1000000000000	202	2	0	0	5	172	0	0	0	0
chr5	68665290	68664652	-	TAF9	-0.3	1000000000000	638	4	0	9	120	466	0	0	0	0
chr5	68665484	68664652	-	TAF9	-0.2	1000000000000	832	2	0	66	0	78	0	5	4	0
chr5	69321286	69321559	+	SERF1B	-0.29	1000000000000	273	0	0	0	0	6	0	0	0	0
chr5	71615976	71615827	-	MRPS27	-0.32	3.70997e+10	149	0	0	38	0	40	0	0	0	0
chr5	72794384	72794625	+	BTF3	-0.34	1000000000000	241	2	69	20	0	553	0	0	0	1
chr5	76787995	76787984	-	WDR41	-0.37	1000000000000	11	3	0	0	8	50	0	0	2	0
chr5	81046800	81046622	-	SSBP2	-0.44	31.53	178	5	0	0	0	18	0	0	0	0
chr5	85915260	85915696	+	COX7C	-0.35	1000000000000	436	1	0	0	0	22	14	0	0	0
chr5	133512546	133512305	-	SKP1	-0.24	1000000000000	241	6	0	0	81	3577	0	0	0	0
chr5	138629495	138629718	+	MATR3	-0.37	7389.8	223	3	0	0	0	6873	0	0	0	0
chr5	154238377	154238394	+	CNOT8	-0.41	337.49	17	2	0	0	0	22	0	5	0	5
chr5	177659493	177658670	-	AGXT2L2	-0.47	2571.82	823	4	36	19	19	44	0	0	0	0
chr5	179126007	179126051	+	CANX	-0.3	1000000000000	44	4	0	0	18	27	4	0	0	0
chr5	180670692	180670680	-	GNB2L1	-0.23	1000000000000	12	4	554	12325	797	28669	0	0	0	0
chr6	8435672	8435310	-	SLC35B3	-0.43	40.88	362	8	0	0	40	84	0	0	0	0
chr6	30684861	30684659	-	MDC1	-0.35	308.18	202	1	0	0	0	502	0	0	0	0
chr6	31707840	31707998	+	MSH5,MSH5-SAPCD1	-0.71	1000000000000	158	3	0	0	0	36	0	0	0	1
chr6	34204741	34205095	+	HMGA1	-0.26	1000000000000	354	1	16	21	300	404	0	0	4	1
chr6	43027024	43026918	-	MRPL2	-0.26	1000000000000	106	4	0	0	39	114	0	0	0	0
chr6	44095416	44095604	+	TMEM63B	-0.22	287.62	188	5	0	0	0	5	0	1	0	0
chr6	135348205	135347992	-	HBS1L	-0.52	51.52	213	1	46	0	0	74	0	0	0	0
chr7	1477171	1477070	-	MICALL2	-0.38	23.56	101	3	0	0	0	18	0	0	0	0
chr7	2687273	2687689	+	TTYH3	-0.35	1000000000000	416	4	0	0	0	24	0	0	0	0
chr7	55270319	55270402	+	EGFR	-0.38	1000000000000	83	3	0	44	0	78	0	0	0	0
chr7	94285893	94285904	+	PEG10	-0.23	1000000000000	11	3	193	0	60	389	0	0	0	0
chr7	99627999	99628724	+	ZKSCAN1	-0.3	1000000000000	725	3	0	0	0	9	0	0	0	0
chr7	99954507	99954562	+	PILRB	-0.41	1000000000000	55	4	0	63	30	224	0	0	0	0
chr7	100033471	100033254	-	PPP1R35	-0.23	9.41329e+11	217	3	0	20	0	140	2	0	0	0
chr7	102212890	102212170	-	POLR2J2,POLR2J3	-0.49	1000000000000	720	4	0	62	13	306	0	0	0	0
chr7	102212919	102212170	-	POLR2J2,POLR2J3	-0.32	1000000000000	749	3	27	35	137	207	0	0	0	0
chr7	134132732	134132213	-	AKR1B1	-0.45	1000000000000	519	3	0	17	611	2944	0	2	0	0
chr7	150754899	150754431	-	CDK5	-0.42	83.85	468	1	0	0	0	10	0	0	0	0
chr7	150777524	150777296	-	FASTK	-0.24	21591.1	228	3	0	0	33	66	1	0	0	0
chr8	38034071	38033793	-	LSM1	-0.21	444931	278	2	0	0	0	27	4	0	0	0
chr8	42397299	42397517	+	C8orf40	-0.31	5506.5	218	3	0	0	56	69	0	3	4	0
chr8	42751627	42751397	-	RNF170	-0.33	74.63	230	4	0	18	0	33	0	0	0	2
chr8	52812407	52812768	+	RP11-110G21.1	-0.44	1.05874e+06	361	6	0	0	0	6	0	0	0	0
chr8	86131552	86130936	-	C8orf59	-0.46	1000000000000	616	1	0	0	0	75	0	0	0	0
chr8	101730459	101730411	-	PABPC1	-0.37	1000000000000	48	2	0	0	0	38	0	4	0	0
chr8	145533583	145534936	+	HSF1	-0.52	1000000000000	1353	1	0	9	33	264	0	0	0	0
chr9	6493933	6497104	+	UHRF2	-0.51	1000000000000	3171	1	0	0	0	213	3	0	2	0
chr9	26892411	26892257	-	C9orf82	-0.24	44555.8	154	3	0	0	0	21	0	0	0	0
chr9	35685061	35684729	-	TPM2	-0.37	1000000000000	332	4	0	0	164	536	0	0	0	5
chr9	95055893	95055723	-	IARS	-0.24	1000000000000	170	3	18	0	192	297	0	0	0	0
chr9	130495664	130494843	-	TOR2A	-0.37	1000000000000	821	0	0	0	0	398	0	0	0	0
chr9	130890527	130889718	-	PTGES2	-0.23	10458.2	809	1	0	0	0	127	0	0	0	0
chr9	133355188	133355287	+	ASS1	-0.38	1000000000000	99	3	0	0	0	258	0	0	0	0
chr9	133570981	133570994	+	EXOSC2	-0.55	1000000000000	13	2	0	6	72	78	0	0	0	0
chr9	136214419	136214015	-	MED22	-0.56	1000000000000	404	3	0	6	49	62	0	0	0	0
chr9	140507459	140507963	+	ARRDC1	-0.25	1000000000000	504	3	0	10	19	172	0	0	0	0
chrX	23802001	23802521	+	SAT1	-0.59	1000000000000	520	5	42	0	40	118	0	7	0	0
chrX	64743440	64740582	-	LAS1L	-0.28	1000000000000	2858	1	0	0	36	4523	0	0	0	0
chrX	102840553	102840612	+	TCEAL4	-0.28	1000000000000	59	1	0	0	0	60	0	0	0	0
chrX	122754758	122754039	-	THOC2	-0.58	1000000000000	719	2	0	0	0	3401	0	0	0	0
chrX	153640290	153640344	+	TAZ	-0.4	1000000000000	54	0	24	0	24	87	0	0	0	0
